# Supplementary material for: The Evolution and Variety of RFamide-Type Neuropeptides: Insights from Deuterostomian Invertebrates
Source: Front Endocrinol (Lausanne). 2014 Jun 19;5:93. doi: 10.3389/fendo.2014.00093 (PMC4062910; doi:10.3389/fendo.2014.00093)
Supplement: Supplementary file 1 [file Data_Sheet1.XLSX]

## Sheet: Feuil1
		Amphioxus (B. floridae)	Acorn worm (S. kowalevskii)	Sea Urchin (S. purpuratus)
NPY/F	peptide	GI:585716458	GI:585716458	Not known
	receptor	Not known	g16038	GLEAN_10569
PRRP	peptide	Not known	Not known	Absent
	receptor	JGI:91288	Skow_g31108, Skow_g25062, Skow_g11814	Absent
QRFP	peptide	GI:260828082, GI:260828080, JGI:107075	Not known	Not known
	receptor	JGI:74637, JGI:243849, JGI:202771, JGI:Bflo_222430	g26098, g36122	GLEAN_06927, GLEAN_24924
NPFF/GnIH/RFRP	peptide	GI:260808912, GI:260829186	Not known	Absent
	receptor	12 closely related and 25 others	GI:291231199	Absent
Luqin	peptide	Absent	GI:187205184	GI:390331827
	receptor	Absent	g5098	GLEAN_15139, GLEAN_15140
CCK	peptide	Absent	GI:585688033, GI:187061456	GI:390355380
	receptor	Absent	g9517, g9516	GLEAN3_26458
KISS	peptide	GI:260826607, GI:260793233, GI:260826605, GI:260827077	Not known	Not known
	receptor	Bflo_126217, Bflo_233981, Bflo_220926, Bflo_71046, Bflo_90151, Bflo_83500, Bflo_112461, Bflo_79547, Bflo_215901, Bflo_185272, Bflo_145764, Bflo_99334, Bflo_214902, Bflo_91188, Bflo_250326	g17564, g2013, g2014, g19179, g33250	GLEAN_22468, GLEAN_22376, GLEAN_07422, GLEAN_21219
